# Supplementary material for: Molecular identification of polymorphic transposable elements in populations of the invasive ant Cardiocondyla obscurior
Source: Biol Methods Protoc. 2024 Jul 13;9(1):bpae050. doi: 10.1093/biomethods/bpae050 (PMC11268152; doi:10.1093/biomethods/bpae050)
Supplement: bpae050_Supplementary_Data [file bpae050_supplementary_data.zip]

Archive with 2 entries (2 files):
- Gelimages with negative control for Cy3 labeled forward primer.pdf
- SupplMaterial.pdf
